# Supplementary material for: Use of repurposed and adjuvant drugs in hospital patients with covid-19: multinational network cohort study
Source: BMJ. 2021 May 11;373:n1038. doi: 10.1136/bmj.n1038 (PMC8111167; doi:10.1136/bmj.n1038)
Supplement: Supplementary file 5 — Web appendix: Supplementary table 6 [file praa062143.wt6.xlsx]

## Sheet: Hoja1
cohort_name	timeframe	cohort_subjects	Name	Drug use
Persons hospitalized with a COVID-19 diagnosis record or a SARS-CoV-2 positive test with no required prior observation	day 0 through 30 days relative to index	304	ophthalmologicals	0.842
Persons hospitalized with a COVID-19 diagnosis record or a SARS-CoV-2 positive test with no required prior observation	day 0 through 30 days relative to index	304	other ophthalmologicals	0.839
Persons hospitalized with a COVID-19 diagnosis record or a SARS-CoV-2 positive test with no required prior observation	day 0 through 30 days relative to index	304	umifenovir	0.783
Persons hospitalized with a COVID-19 diagnosis record or a SARS-CoV-2 positive test with no required prior observation	day 0 through 30 days relative to index	304	blood and blood forming organs	0.78
Persons hospitalized with a COVID-19 diagnosis record or a SARS-CoV-2 positive test with no required prior observation	day 0 through 30 days relative to index	304	Sodium Chloride	0.77
Persons hospitalized with a COVID-19 diagnosis record or a SARS-CoV-2 positive test with no required prior observation	day 0 through 30 days relative to index	304	sodium	0.77
Persons hospitalized with a COVID-19 diagnosis record or a SARS-CoV-2 positive test with no required prior observation	day 0 through 30 days relative to index	304	solutions affecting the electrolyte balance	0.77
Persons hospitalized with a COVID-19 diagnosis record or a SARS-CoV-2 positive test with no required prior observation	day 0 through 30 days relative to index	304	salt solutions	0.77
Persons hospitalized with a COVID-19 diagnosis record or a SARS-CoV-2 positive test with no required prior observation	day 0 through 30 days relative to index	304	Electrolyte solutions	0.77
Persons hospitalized with a COVID-19 diagnosis record or a SARS-CoV-2 positive test with no required prior observation	day 0 through 30 days relative to index	304	drugs for peptic ulcer and gastro-oesophageal reflux disease (gord)	0.73
Persons hospitalized with a COVID-19 diagnosis record or a SARS-CoV-2 positive test with no required prior observation	day 0 through 30 days relative to index	304	Proton pump inhibitors	0.73
Persons hospitalized with a COVID-19 diagnosis record or a SARS-CoV-2 positive test with no required prior observation	day 0 through 30 days relative to index	304	pantoprazole	0.688
Persons hospitalized with a COVID-19 diagnosis record or a SARS-CoV-2 positive test with no required prior observation	day 0 through 30 days relative to index	304	quinolone antibacterials	0.638
Persons hospitalized with a COVID-19 diagnosis record or a SARS-CoV-2 positive test with no required prior observation	day 0 through 30 days relative to index	304	Fluoroquinolones	0.638
Persons hospitalized with a COVID-19 diagnosis record or a SARS-CoV-2 positive test with no required prior observation	day 0 through 30 days relative to index	304	Ascorbic Acid	0.586
Persons hospitalized with a COVID-19 diagnosis record or a SARS-CoV-2 positive test with no required prior observation	day 0 through 30 days relative to index	304	ascorbic acid (vitamin c) incl. combinations	0.586
Persons hospitalized with a COVID-19 diagnosis record or a SARS-CoV-2 positive test with no required prior observation	day 0 through 30 days relative to index	304	Ascorbic acid (vitamin C) plain	0.586
Persons hospitalized with a COVID-19 diagnosis record or a SARS-CoV-2 positive test with no required prior observation	day 0 through 30 days relative to index	304	cough and cold preparations	0.464
Persons hospitalized with a COVID-19 diagnosis record or a SARS-CoV-2 positive test with no required prior observation	day 0 through 30 days relative to index	304	mucolytics	0.464
Persons hospitalized with a COVID-19 diagnosis record or a SARS-CoV-2 positive test with no required prior observation	day 0 through 30 days relative to index	304	glucose	0.461
Persons hospitalized with a COVID-19 diagnosis record or a SARS-CoV-2 positive test with no required prior observation	day 0 through 30 days relative to index	304	Solutions for parenteral nutrition	0.461
Persons hospitalized with a COVID-19 diagnosis record or a SARS-CoV-2 positive test with no required prior observation	day 0 through 30 days relative to index	304	other nutrients	0.461
Persons hospitalized with a COVID-19 diagnosis record or a SARS-CoV-2 positive test with no required prior observation	day 0 through 30 days relative to index	304	Carbohydrates	0.461
Persons hospitalized with a COVID-19 diagnosis record or a SARS-CoV-2 positive test with no required prior observation	day 0 through 30 days relative to index	304	Potassium Chloride	0.454
Persons hospitalized with a COVID-19 diagnosis record or a SARS-CoV-2 positive test with no required prior observation	day 0 through 30 days relative to index	304	corticosteroids for systemic use plain	0.408
Persons hospitalized with a COVID-19 diagnosis record or a SARS-CoV-2 positive test with no required prior observation	day 0 through 30 days relative to index	304	Glucocorticoids	0.408
Persons hospitalized with a COVID-19 diagnosis record or a SARS-CoV-2 positive test with no required prior observation	day 0 through 30 days relative to index	304	Methylprednisolone	0.365
Persons hospitalized with a COVID-19 diagnosis record or a SARS-CoV-2 positive test with no required prior observation	day 0 through 30 days relative to index	304	antiinfectives	0.362
Persons hospitalized with a COVID-19 diagnosis record or a SARS-CoV-2 positive test with no required prior observation	day 0 through 30 days relative to index	304	Levofloxacin	0.359
Persons hospitalized with a COVID-19 diagnosis record or a SARS-CoV-2 positive test with no required prior observation	day 0 through 30 days relative to index	304	Other antiinfectives	0.359
Persons hospitalized with a COVID-19 diagnosis record or a SARS-CoV-2 positive test with no required prior observation	day 0 through 30 days relative to index	304	moxifloxacin	0.329
Persons hospitalized with a COVID-19 diagnosis record or a SARS-CoV-2 positive test with no required prior observation	day 0 through 30 days relative to index	304	Acetylcysteine	0.322
Persons hospitalized with a COVID-19 diagnosis record or a SARS-CoV-2 positive test with no required prior observation	day 0 through 30 days relative to index	304	interferon alfa-2b	0.263
Persons hospitalized with a COVID-19 diagnosis record or a SARS-CoV-2 positive test with no required prior observation	day 0 through 30 days relative to index	304	interferons	0.263
Persons hospitalized with a COVID-19 diagnosis record or a SARS-CoV-2 positive test with no required prior observation	day 0 through 30 days relative to index	304	other beta-lactam antibacterials	0.237
Persons hospitalized with a COVID-19 diagnosis record or a SARS-CoV-2 positive test with no required prior observation	day 0 through 30 days relative to index	304	Immunoglobulin G	0.22
Persons hospitalized with a COVID-19 diagnosis record or a SARS-CoV-2 positive test with no required prior observation	day 0 through 30 days relative to index	304	Immunoglobulins normal human	0.22
Persons hospitalized with a COVID-19 diagnosis record or a SARS-CoV-2 positive test with no required prior observation	day 0 through 30 days relative to index	304	Ambroxol	0.217
Persons hospitalized with a COVID-19 diagnosis record or a SARS-CoV-2 positive test with no required prior observation	day 0 through 30 days relative to index	304	third-generation cephalosporins	0.217
Persons hospitalized with a COVID-19 diagnosis record or a SARS-CoV-2 positive test with no required prior observation	day 0 through 30 days relative to index	304	antivirals for treatment of hcv infections	0.211
Persons hospitalized with a COVID-19 diagnosis record or a SARS-CoV-2 positive test with no required prior observation	day 0 through 30 days relative to index	304	Ribavirin	0.211
Persons hospitalized with a COVID-19 diagnosis record or a SARS-CoV-2 positive test with no required prior observation	day 0 through 30 days relative to index	304	Cefoperazone	0.184
Persons hospitalized with a COVID-19 diagnosis record or a SARS-CoV-2 positive test with no required prior observation	day 0 through 30 days relative to index	304	Sulbactam	0.184
Persons hospitalized with a COVID-19 diagnosis record or a SARS-CoV-2 positive test with no required prior observation	day 0 through 30 days relative to index	304	beta-lactamase inhibitors	0.184
Persons hospitalized with a COVID-19 diagnosis record or a SARS-CoV-2 positive test with no required prior observation	day 0 through 30 days relative to index	304	antiinflammatory and antirheumatic products	0.181
Persons hospitalized with a COVID-19 diagnosis record or a SARS-CoV-2 positive test with no required prior observation	day 0 through 30 days relative to index	304	antiinflammatory and antirheumatic products non-steroids	0.181
Persons hospitalized with a COVID-19 diagnosis record or a SARS-CoV-2 positive test with no required prior observation	day 0 through 30 days relative to index	304	Dihydropyridine derivatives	0.178
Persons hospitalized with a COVID-19 diagnosis record or a SARS-CoV-2 positive test with no required prior observation	day 0 through 30 days relative to index	304	topical products for joint and muscular pain	0.178
Persons hospitalized with a COVID-19 diagnosis record or a SARS-CoV-2 positive test with no required prior observation	day 0 through 30 days relative to index	304	antiinflammatory preparations non-steroids for topical use	0.178
Persons hospitalized with a COVID-19 diagnosis record or a SARS-CoV-2 positive test with no required prior observation	day 0 through 30 days relative to index	304	peramivir	0.174
Persons hospitalized with a COVID-19 diagnosis record or a SARS-CoV-2 positive test with no required prior observation	day 0 through 30 days relative to index	304	antiinflammatory agents	0.168
Persons hospitalized with a COVID-19 diagnosis record or a SARS-CoV-2 positive test with no required prior observation	day 0 through 30 days relative to index	304	Albumin Human USP	0.161
Persons hospitalized with a COVID-19 diagnosis record or a SARS-CoV-2 positive test with no required prior observation	day 0 through 30 days relative to index	304	Blood substitutes and plasma protein fractions	0.161
Persons hospitalized with a COVID-19 diagnosis record or a SARS-CoV-2 positive test with no required prior observation	day 0 through 30 days relative to index	304	diclofenac	0.158
Persons hospitalized with a COVID-19 diagnosis record or a SARS-CoV-2 positive test with no required prior observation	day 0 through 30 days relative to index	304	Antiinflammatory agents non-steroids	0.158
Persons hospitalized with a COVID-19 diagnosis record or a SARS-CoV-2 positive test with no required prior observation	day 0 through 30 days relative to index	304	Acetic acid derivatives and related substances	0.158
Persons hospitalized with a COVID-19 diagnosis record or a SARS-CoV-2 positive test with no required prior observation	day 0 through 30 days relative to index	304	Amoxicillin	0.151
Persons hospitalized with a COVID-19 diagnosis record or a SARS-CoV-2 positive test with no required prior observation	day 0 through 30 days relative to index	304	Penicillins with extended spectrum	0.151
Persons hospitalized with a COVID-19 diagnosis record or a SARS-CoV-2 positive test with no required prior observation	day 0 through 30 days relative to index	304	other plain vitamin preparations	0.135
Persons hospitalized with a COVID-19 diagnosis record or a SARS-CoV-2 positive test with no required prior observation	day 0 through 30 days relative to index	304	oseltamivir	0.132
Persons hospitalized with a COVID-19 diagnosis record or a SARS-CoV-2 positive test with no required prior observation	day 0 through 30 days relative to index	304	Neuraminidase inhibitors	0.132
Persons hospitalized with a COVID-19 diagnosis record or a SARS-CoV-2 positive test with no required prior observation	day 0 through 30 days relative to index	304	drugs for constipation	0.122
Persons hospitalized with a COVID-19 diagnosis record or a SARS-CoV-2 positive test with no required prior observation	day 0 through 30 days relative to index	304	aminoquinolines	0.122
Persons hospitalized with a COVID-19 diagnosis record or a SARS-CoV-2 positive test with no required prior observation	day 0 through 30 days relative to index	304	Omeprazole	0.118
Persons hospitalized with a COVID-19 diagnosis record or a SARS-CoV-2 positive test with no required prior observation	day 0 through 30 days relative to index	304	vitamin b6	0.118
Persons hospitalized with a COVID-19 diagnosis record or a SARS-CoV-2 positive test with no required prior observation	day 0 through 30 days relative to index	304	chloroquine	0.115
Persons hospitalized with a COVID-19 diagnosis record or a SARS-CoV-2 positive test with no required prior observation	day 0 through 30 days relative to index	304	clavulanate	0.112
Persons hospitalized with a COVID-19 diagnosis record or a SARS-CoV-2 positive test with no required prior observation	day 0 through 30 days relative to index	304	drugs used in diabetes	0.102
Persons hospitalized with a COVID-19 diagnosis record or a SARS-CoV-2 positive test with no required prior observation	day 0 through 30 days relative to index	304	nifedipine	0.099
Persons hospitalized with a COVID-19 diagnosis record or a SARS-CoV-2 positive test with no required prior observation	day 0 through 30 days relative to index	304	amlodipine	0.099
Persons hospitalized with a COVID-19 diagnosis record or a SARS-CoV-2 positive test with no required prior observation	day 0 through 30 days relative to index	304	Glycerin	0.092
Persons hospitalized with a COVID-19 diagnosis record or a SARS-CoV-2 positive test with no required prior observation	day 0 through 30 days relative to index	304	Other drugs for constipation	0.092
Persons hospitalized with a COVID-19 diagnosis record or a SARS-CoV-2 positive test with no required prior observation	day 0 through 30 days relative to index	304	Angiotensin II antagonists plain	0.089
Persons hospitalized with a COVID-19 diagnosis record or a SARS-CoV-2 positive test with no required prior observation	day 0 through 30 days relative to index	304	blood glucose lowering drugs excl. insulins	0.086
Persons hospitalized with a COVID-19 diagnosis record or a SARS-CoV-2 positive test with no required prior observation	day 0 through 30 days relative to index	304	glycyrrhizinate	0.086
Persons hospitalized with a COVID-19 diagnosis record or a SARS-CoV-2 positive test with no required prior observation	day 0 through 30 days relative to index	304	irbesartan	0.079
Persons hospitalized with a COVID-19 diagnosis record or a SARS-CoV-2 positive test with no required prior observation	day 0 through 30 days relative to index	304	Glutathione	0.079
Persons hospitalized with a COVID-19 diagnosis record or a SARS-CoV-2 positive test with no required prior observation	day 0 through 30 days relative to index	304	Calcium	0.079
Persons hospitalized with a COVID-19 diagnosis record or a SARS-CoV-2 positive test with no required prior observation	day 0 through 30 days relative to index	304	Benzodiazepine derivatives	0.079
Persons hospitalized with a COVID-19 diagnosis record or a SARS-CoV-2 positive test with no required prior observation	day 0 through 30 days relative to index	304	all other therapeutic products	0.079
Persons hospitalized with a COVID-19 diagnosis record or a SARS-CoV-2 positive test with no required prior observation	day 0 through 30 days relative to index	304	Antidotes	0.079
Persons hospitalized with a COVID-19 diagnosis record or a SARS-CoV-2 positive test with no required prior observation	day 0 through 30 days relative to index	304	estazolam	0.076
Persons hospitalized with a COVID-19 diagnosis record or a SARS-CoV-2 positive test with no required prior observation	day 0 through 30 days relative to index	304	prednisone	0.076
Persons hospitalized with a COVID-19 diagnosis record or a SARS-CoV-2 positive test with no required prior observation	day 0 through 30 days relative to index	304	lopinavir	0.072
Persons hospitalized with a COVID-19 diagnosis record or a SARS-CoV-2 positive test with no required prior observation	day 0 through 30 days relative to index	304	Ritonavir	0.072
Persons hospitalized with a COVID-19 diagnosis record or a SARS-CoV-2 positive test with no required prior observation	day 0 through 30 days relative to index	304	Protease inhibitors	0.072
Persons hospitalized with a COVID-19 diagnosis record or a SARS-CoV-2 positive test with no required prior observation	day 0 through 30 days relative to index	304	metformin	0.069
Persons hospitalized with a COVID-19 diagnosis record or a SARS-CoV-2 positive test with no required prior observation	day 0 through 30 days relative to index	304	Biguanides	0.069
Persons hospitalized with a COVID-19 diagnosis record or a SARS-CoV-2 positive test with no required prior observation	day 0 through 30 days relative to index	304	acetaminophen	0.066
Persons hospitalized with a COVID-19 diagnosis record or a SARS-CoV-2 positive test with no required prior observation	day 0 through 30 days relative to index	304	Calcium Carbonate	0.066
Persons hospitalized with a COVID-19 diagnosis record or a SARS-CoV-2 positive test with no required prior observation	day 0 through 30 days relative to index	304	zopiclone	0.066
Persons hospitalized with a COVID-19 diagnosis record or a SARS-CoV-2 positive test with no required prior observation	day 0 through 30 days relative to index	304	Anilides	0.066
Persons hospitalized with a COVID-19 diagnosis record or a SARS-CoV-2 positive test with no required prior observation	day 0 through 30 days relative to index	304	Benzodiazepine related drugs	0.066
Persons hospitalized with a COVID-19 diagnosis record or a SARS-CoV-2 positive test with no required prior observation	day 0 through 30 days relative to index	304	Esomeprazole	0.062
Persons hospitalized with a COVID-19 diagnosis record or a SARS-CoV-2 positive test with no required prior observation	day 0 through 30 days relative to index	304	Macrolides	0.062
Persons hospitalized with a COVID-19 diagnosis record or a SARS-CoV-2 positive test with no required prior observation	day 0 through 30 days relative to index	304	decongestants and other nasal preparations for topical use	0.062
Persons hospitalized with a COVID-19 diagnosis record or a SARS-CoV-2 positive test with no required prior observation	day 0 through 30 days relative to index	304	vitamin D3	0.062
Persons hospitalized with a COVID-19 diagnosis record or a SARS-CoV-2 positive test with no required prior observation	day 0 through 30 days relative to index	304	licorice	0.059
Persons hospitalized with a COVID-19 diagnosis record or a SARS-CoV-2 positive test with no required prior observation	day 0 through 30 days relative to index	304	antithrombotic agents	0.059
Persons hospitalized with a COVID-19 diagnosis record or a SARS-CoV-2 positive test with no required prior observation	day 0 through 30 days relative to index	304	antihistamines for systemic use	0.059
Persons hospitalized with a COVID-19 diagnosis record or a SARS-CoV-2 positive test with no required prior observation	day 0 through 30 days relative to index	304	antiepileptics	0.059
Persons hospitalized with a COVID-19 diagnosis record or a SARS-CoV-2 positive test with no required prior observation	day 0 through 30 days relative to index	304	Clonazepam	0.056
Persons hospitalized with a COVID-19 diagnosis record or a SARS-CoV-2 positive test with no required prior observation	day 0 through 30 days relative to index	304	camphor	0.056
Persons hospitalized with a COVID-19 diagnosis record or a SARS-CoV-2 positive test with no required prior observation	day 0 through 30 days relative to index	304	guaiacol	0.056
Persons hospitalized with a COVID-19 diagnosis record or a SARS-CoV-2 positive test with no required prior observation	day 0 through 30 days relative to index	304	drugs for functional gastrointestinal disorders	0.056
Persons hospitalized with a COVID-19 diagnosis record or a SARS-CoV-2 positive test with no required prior observation	day 0 through 30 days relative to index	304	Corticosteroids acting locally	0.056
Persons hospitalized with a COVID-19 diagnosis record or a SARS-CoV-2 positive test with no required prior observation	day 0 through 30 days relative to index	304	Propionic acid derivatives	0.056
Persons hospitalized with a COVID-19 diagnosis record or a SARS-CoV-2 positive test with no required prior observation	day 0 through 30 days relative to index	304	Benzodiazepine derivatives	0.056
Persons hospitalized with a COVID-19 diagnosis record or a SARS-CoV-2 positive test with no required prior observation	day 0 through 30 days relative to index	304	ammonia	0.056
Persons hospitalized with a COVID-19 diagnosis record or a SARS-CoV-2 positive test with no required prior observation	day 0 through 30 days relative to index	304	Ibuprofen	0.053
Persons hospitalized with a COVID-19 diagnosis record or a SARS-CoV-2 positive test with no required prior observation	day 0 through 30 days relative to index	304	propulsives	0.053
Persons hospitalized with a COVID-19 diagnosis record or a SARS-CoV-2 positive test with no required prior observation	day 0 through 30 days relative to index	304	beta blocking agents	0.053
Persons hospitalized with a COVID-19 diagnosis record or a SARS-CoV-2 positive test with no required prior observation	day 0 through 30 days relative to index	304	Beta blocking agents selective	0.053
Persons hospitalized with a COVID-19 diagnosis record or a SARS-CoV-2 positive test with no required prior observation	day 0 through 30 days relative to index	304	glucocorticoids	0.053
Persons hospitalized with a COVID-19 diagnosis record or a SARS-CoV-2 positive test with no required prior observation	day 0 through 30 days relative to index	304	budesonide	0.049
Persons hospitalized with a COVID-19 diagnosis record or a SARS-CoV-2 positive test with no required prior observation	day 0 through 30 days relative to index	304	Furosemide	0.049
Persons hospitalized with a COVID-19 diagnosis record or a SARS-CoV-2 positive test with no required prior observation	day 0 through 30 days relative to index	304	Azithromycin	0.049
Persons hospitalized with a COVID-19 diagnosis record or a SARS-CoV-2 positive test with no required prior observation	day 0 through 30 days relative to index	304	Sulfonamides plain	0.049
Persons hospitalized with a COVID-19 diagnosis record or a SARS-CoV-2 positive test with no required prior observation	day 0 through 30 days relative to index	304	corticosteroids	0.049
Persons hospitalized with a COVID-19 diagnosis record or a SARS-CoV-2 positive test with no required prior observation	day 0 through 30 days relative to index	304	meropenem	0.046
Persons hospitalized with a COVID-19 diagnosis record or a SARS-CoV-2 positive test with no required prior observation	day 0 through 30 days relative to index	304	insulins and analogues	0.046
Persons hospitalized with a COVID-19 diagnosis record or a SARS-CoV-2 positive test with no required prior observation	day 0 through 30 days relative to index	304	Insulins and analogues for injection fast-acting	0.046
Persons hospitalized with a COVID-19 diagnosis record or a SARS-CoV-2 positive test with no required prior observation	day 0 through 30 days relative to index	304	Insulins and analogues for injection intermediate- or long-acting combined with fast-acting	0.046
Persons hospitalized with a COVID-19 diagnosis record or a SARS-CoV-2 positive test with no required prior observation	day 0 through 30 days relative to index	304	HMG CoA reductase inhibitors	0.046
Persons hospitalized with a COVID-19 diagnosis record or a SARS-CoV-2 positive test with no required prior observation	day 0 through 30 days relative to index	304	Carbapenems	0.046
Persons hospitalized with a COVID-19 diagnosis record or a SARS-CoV-2 positive test with no required prior observation	day 0 through 30 days relative to index	304	other antihistamines for systemic use	0.046
Persons hospitalized with a COVID-19 diagnosis record or a SARS-CoV-2 positive test with no required prior observation	day 0 through 30 days relative to index	304	amino acids	0.043
Persons hospitalized with a COVID-19 diagnosis record or a SARS-CoV-2 positive test with no required prior observation	day 0 through 30 days relative to index	304	Insulin Aspart Human Aspart	0.043
Persons hospitalized with a COVID-19 diagnosis record or a SARS-CoV-2 positive test with no required prior observation	day 0 through 30 days relative to index	304	bacillus licheniformis	0.043
Persons hospitalized with a COVID-19 diagnosis record or a SARS-CoV-2 positive test with no required prior observation	day 0 through 30 days relative to index	304	inosine	0.043
Persons hospitalized with a COVID-19 diagnosis record or a SARS-CoV-2 positive test with no required prior observation	day 0 through 30 days relative to index	304	Loratadine	0.039
Persons hospitalized with a COVID-19 diagnosis record or a SARS-CoV-2 positive test with no required prior observation	day 0 through 30 days relative to index	304	Metoprolol	0.039
Persons hospitalized with a COVID-19 diagnosis record or a SARS-CoV-2 positive test with no required prior observation	day 0 through 30 days relative to index	304	Acarbose	0.039
Persons hospitalized with a COVID-19 diagnosis record or a SARS-CoV-2 positive test with no required prior observation	day 0 through 30 days relative to index	304	Osmotically acting laxatives	0.039
Persons hospitalized with a COVID-19 diagnosis record or a SARS-CoV-2 positive test with no required prior observation	day 0 through 30 days relative to index	304	Alpha glucosidase inhibitors	0.039
Persons hospitalized with a COVID-19 diagnosis record or a SARS-CoV-2 positive test with no required prior observation	day 0 through 30 days relative to index	304	atorvastatin	0.036
Persons hospitalized with a COVID-19 diagnosis record or a SARS-CoV-2 positive test with no required prior observation	day 0 through 30 days relative to index	304	ceftriaxone	0.036
Persons hospitalized with a COVID-19 diagnosis record or a SARS-CoV-2 positive test with no required prior observation	day 0 through 30 days relative to index	304	Calcium Gluconate	0.036
Persons hospitalized with a COVID-19 diagnosis record or a SARS-CoV-2 positive test with no required prior observation	day 0 through 30 days relative to index	304	Lactulose	0.033
Persons hospitalized with a COVID-19 diagnosis record or a SARS-CoV-2 positive test with no required prior observation	day 0 through 30 days relative to index	304	insulin glargine	0.033
Persons hospitalized with a COVID-19 diagnosis record or a SARS-CoV-2 positive test with no required prior observation	day 0 through 30 days relative to index	304	Water	0.033
Persons hospitalized with a COVID-19 diagnosis record or a SARS-CoV-2 positive test with no required prior observation	day 0 through 30 days relative to index	304	insulins and analogues for injection long-acting	0.033
Persons hospitalized with a COVID-19 diagnosis record or a SARS-CoV-2 positive test with no required prior observation	day 0 through 30 days relative to index	304	xanthines	0.033
Persons hospitalized with a COVID-19 diagnosis record or a SARS-CoV-2 positive test with no required prior observation	day 0 through 30 days relative to index	304	corticosteroids plain	0.033
Persons hospitalized with a COVID-19 diagnosis record or a SARS-CoV-2 positive test with no required prior observation	day 0 through 30 days relative to index	304	doxofylline	0.033
Persons hospitalized with a COVID-19 diagnosis record or a SARS-CoV-2 positive test with no required prior observation	day 0 through 30 days relative to index	304	montmorrillonite	0.033
Persons hospitalized with a COVID-19 diagnosis record or a SARS-CoV-2 positive test with no required prior observation	day 0 through 30 days relative to index	304	flupenthixol	0.03
Persons hospitalized with a COVID-19 diagnosis record or a SARS-CoV-2 positive test with no required prior observation	day 0 through 30 days relative to index	304	melitracen	0.03
Persons hospitalized with a COVID-19 diagnosis record or a SARS-CoV-2 positive test with no required prior observation	day 0 through 30 days relative to index	304	stomatological preparations	0.03
Persons hospitalized with a COVID-19 diagnosis record or a SARS-CoV-2 positive test with no required prior observation	day 0 through 30 days relative to index	304	Heparin group	0.03
Persons hospitalized with a COVID-19 diagnosis record or a SARS-CoV-2 positive test with no required prior observation	day 0 through 30 days relative to index	304	platelet aggregation inhibitors excl. heparin	0.03
Persons hospitalized with a COVID-19 diagnosis record or a SARS-CoV-2 positive test with no required prior observation	day 0 through 30 days relative to index	304	thioxanthene derivatives	0.03
Persons hospitalized with a COVID-19 diagnosis record or a SARS-CoV-2 positive test with no required prior observation	day 0 through 30 days relative to index	304	Non-selective monoamine reuptake inhibitors	0.03
Persons hospitalized with a COVID-19 diagnosis record or a SARS-CoV-2 positive test with no required prior observation	day 0 through 30 days relative to index	304	Metoclopramide	0.026
Persons hospitalized with a COVID-19 diagnosis record or a SARS-CoV-2 positive test with no required prior observation	day 0 through 30 days relative to index	304	rabeprazole	0.026
Persons hospitalized with a COVID-19 diagnosis record or a SARS-CoV-2 positive test with no required prior observation	day 0 through 30 days relative to index	304	sodium bicarbonate	0.026
Persons hospitalized with a COVID-19 diagnosis record or a SARS-CoV-2 positive test with no required prior observation	day 0 through 30 days relative to index	304	albuterol	0.026
Persons hospitalized with a COVID-19 diagnosis record or a SARS-CoV-2 positive test with no required prior observation	day 0 through 30 days relative to index	304	Dexamethasone	0.026
Persons hospitalized with a COVID-19 diagnosis record or a SARS-CoV-2 positive test with no required prior observation	day 0 through 30 days relative to index	304	Domperidone	0.026
Persons hospitalized with a COVID-19 diagnosis record or a SARS-CoV-2 positive test with no required prior observation	day 0 through 30 days relative to index	304	Imidazole and triazole derivatives	0.026
Persons hospitalized with a COVID-19 diagnosis record or a SARS-CoV-2 positive test with no required prior observation	day 0 through 30 days relative to index	304	Other nasal preparations	0.026
Persons hospitalized with a COVID-19 diagnosis record or a SARS-CoV-2 positive test with no required prior observation	day 0 through 30 days relative to index	304	Selective beta-2-adrenoreceptor agonists	0.026
Persons hospitalized with a COVID-19 diagnosis record or a SARS-CoV-2 positive test with no required prior observation	day 0 through 30 days relative to index	304	Spironolactone	0.023
Persons hospitalized with a COVID-19 diagnosis record or a SARS-CoV-2 positive test with no required prior observation	day 0 through 30 days relative to index	304	Antiinfectives and antiseptics for local oral treatment	0.023
Persons hospitalized with a COVID-19 diagnosis record or a SARS-CoV-2 positive test with no required prior observation	day 0 through 30 days relative to index	304	Aldosterone antagonists	0.023
Persons hospitalized with a COVID-19 diagnosis record or a SARS-CoV-2 positive test with no required prior observation	day 0 through 30 days relative to index	304	miconazole	0.02
Persons hospitalized with a COVID-19 diagnosis record or a SARS-CoV-2 positive test with no required prior observation	day 0 through 30 days relative to index	304	Aminophylline	0.02
Persons hospitalized with a COVID-19 diagnosis record or a SARS-CoV-2 positive test with no required prior observation	day 0 through 30 days relative to index	304	theophylline	0.02
Persons hospitalized with a COVID-19 diagnosis record or a SARS-CoV-2 positive test with no required prior observation	day 0 through 30 days relative to index	304	enoxaparin	0.02
Persons hospitalized with a COVID-19 diagnosis record or a SARS-CoV-2 positive test with no required prior observation	day 0 through 30 days relative to index	304	linezolid	0.02
Persons hospitalized with a COVID-19 diagnosis record or a SARS-CoV-2 positive test with no required prior observation	day 0 through 30 days relative to index	304	hydrotalcite	0.02
Persons hospitalized with a COVID-19 diagnosis record or a SARS-CoV-2 positive test with no required prior observation	day 0 through 30 days relative to index	304	vitamin e	0.02
Persons hospitalized with a COVID-19 diagnosis record or a SARS-CoV-2 positive test with no required prior observation	day 0 through 30 days relative to index	304	xylitol	0.02
Persons hospitalized with a COVID-19 diagnosis record or a SARS-CoV-2 positive test with no required prior observation	day 0 through 30 days relative to index	304	antacids	0.02
Persons hospitalized with a COVID-19 diagnosis record or a SARS-CoV-2 positive test with no required prior observation	day 0 through 30 days relative to index	304	Combinations and complexes of aluminium calcium and magnesium compounds	0.02
Persons hospitalized with a COVID-19 diagnosis record or a SARS-CoV-2 positive test with no required prior observation	day 0 through 30 days relative to index	304	Adrenergic and dopaminergic agents	0.02
Persons hospitalized with a COVID-19 diagnosis record or a SARS-CoV-2 positive test with no required prior observation	day 0 through 30 days relative to index	304	vitamin b12 and folic acid	0.02
Persons hospitalized with a COVID-19 diagnosis record or a SARS-CoV-2 positive test with no required prior observation	day 0 through 30 days relative to index	304	cardiac glycosides	0.02
Persons hospitalized with a COVID-19 diagnosis record or a SARS-CoV-2 positive test with no required prior observation	day 0 through 30 days relative to index	304	digitalis glycosides	0.02
Persons hospitalized with a COVID-19 diagnosis record or a SARS-CoV-2 positive test with no required prior observation	day 0 through 30 days relative to index	304	gynecological antiinfectives and antiseptics	0.02
Persons hospitalized with a COVID-19 diagnosis record or a SARS-CoV-2 positive test with no required prior observation	day 0 through 30 days relative to index	304	imidazole derivatives	0.02
Persons hospitalized with a COVID-19 diagnosis record or a SARS-CoV-2 positive test with no required prior observation	day 0 through 30 days relative to index	304	Other antibacterials	0.02
Persons hospitalized with a COVID-19 diagnosis record or a SARS-CoV-2 positive test with no required prior observation	day 0 through 30 days relative to index	304	antimycotics for systemic use	0.02
Persons hospitalized with a COVID-19 diagnosis record or a SARS-CoV-2 positive test with no required prior observation	day 0 through 30 days relative to index	304	lansoprazole	0.016
Persons hospitalized with a COVID-19 diagnosis record or a SARS-CoV-2 positive test with no required prior observation	day 0 through 30 days relative to index	304	ipratropium	0.016
Persons hospitalized with a COVID-19 diagnosis record or a SARS-CoV-2 positive test with no required prior observation	day 0 through 30 days relative to index	304	Norepinephrine	0.016
Persons hospitalized with a COVID-19 diagnosis record or a SARS-CoV-2 positive test with no required prior observation	day 0 through 30 days relative to index	304	clopidogrel	0.016
Persons hospitalized with a COVID-19 diagnosis record or a SARS-CoV-2 positive test with no required prior observation	day 0 through 30 days relative to index	304	heparin	0.016
Persons hospitalized with a COVID-19 diagnosis record or a SARS-CoV-2 positive test with no required prior observation	day 0 through 30 days relative to index	304	magnesium aspartate	0.016
Persons hospitalized with a COVID-19 diagnosis record or a SARS-CoV-2 positive test with no required prior observation	day 0 through 30 days relative to index	304	potassium aspartate	0.016
Persons hospitalized with a COVID-19 diagnosis record or a SARS-CoV-2 positive test with no required prior observation	day 0 through 30 days relative to index	304	Soybean Oil	0.016
Persons hospitalized with a COVID-19 diagnosis record or a SARS-CoV-2 positive test with no required prior observation	day 0 through 30 days relative to index	304	vasodilators used in cardiac diseases	0.016
Persons hospitalized with a COVID-19 diagnosis record or a SARS-CoV-2 positive test with no required prior observation	day 0 through 30 days relative to index	304	Organic nitrates	0.016
Persons hospitalized with a COVID-19 diagnosis record or a SARS-CoV-2 positive test with no required prior observation	day 0 through 30 days relative to index	304	magnesium	0.016
Persons hospitalized with a COVID-19 diagnosis record or a SARS-CoV-2 positive test with no required prior observation	day 0 through 30 days relative to index	304	anxiolytics	0.016
Persons hospitalized with a COVID-19 diagnosis record or a SARS-CoV-2 positive test with no required prior observation	day 0 through 30 days relative to index	304	benzodiazepine derivatives	0.016
Persons hospitalized with a COVID-19 diagnosis record or a SARS-CoV-2 positive test with no required prior observation	day 0 through 30 days relative to index	304	Trazodone	<1.6%
Persons hospitalized with a COVID-19 diagnosis record or a SARS-CoV-2 positive test with no required prior observation	day 0 through 30 days relative to index	304	Midazolam	<1.6%
Persons hospitalized with a COVID-19 diagnosis record or a SARS-CoV-2 positive test with no required prior observation	day 0 through 30 days relative to index	304	Escitalopram	<1.6%
Persons hospitalized with a COVID-19 diagnosis record or a SARS-CoV-2 positive test with no required prior observation	day 0 through 30 days relative to index	304	paroxetine	<1.6%
Persons hospitalized with a COVID-19 diagnosis record or a SARS-CoV-2 positive test with no required prior observation	day 0 through 30 days relative to index	304	Diazepam	<1.6%
Persons hospitalized with a COVID-19 diagnosis record or a SARS-CoV-2 positive test with no required prior observation	day 0 through 30 days relative to index	304	Valproate	<1.6%
Persons hospitalized with a COVID-19 diagnosis record or a SARS-CoV-2 positive test with no required prior observation	day 0 through 30 days relative to index	304	Bupropion	<1.6%
Persons hospitalized with a COVID-19 diagnosis record or a SARS-CoV-2 positive test with no required prior observation	day 0 through 30 days relative to index	304	propofol	<1.6%
Persons hospitalized with a COVID-19 diagnosis record or a SARS-CoV-2 positive test with no required prior observation	day 0 through 30 days relative to index	304	Alprazolam	<1.6%
Persons hospitalized with a COVID-19 diagnosis record or a SARS-CoV-2 positive test with no required prior observation	day 0 through 30 days relative to index	304	olanzapine	<1.6%
Persons hospitalized with a COVID-19 diagnosis record or a SARS-CoV-2 positive test with no required prior observation	day 0 through 30 days relative to index	304	hyaluronate	<1.6%
Persons hospitalized with a COVID-19 diagnosis record or a SARS-CoV-2 positive test with no required prior observation	day 0 through 30 days relative to index	304	Tobramycin	<1.6%
Persons hospitalized with a COVID-19 diagnosis record or a SARS-CoV-2 positive test with no required prior observation	day 0 through 30 days relative to index	304	Mometasone	<1.6%
Persons hospitalized with a COVID-19 diagnosis record or a SARS-CoV-2 positive test with no required prior observation	day 0 through 30 days relative to index	304	Atropine	<1.6%
Persons hospitalized with a COVID-19 diagnosis record or a SARS-CoV-2 positive test with no required prior observation	day 0 through 30 days relative to index	304	phenolphthalein	<1.6%
Persons hospitalized with a COVID-19 diagnosis record or a SARS-CoV-2 positive test with no required prior observation	day 0 through 30 days relative to index	304	tamsulosin	<1.6%
Persons hospitalized with a COVID-19 diagnosis record or a SARS-CoV-2 positive test with no required prior observation	day 0 through 30 days relative to index	304	sodium phosphate	<1.6%
Persons hospitalized with a COVID-19 diagnosis record or a SARS-CoV-2 positive test with no required prior observation	day 0 through 30 days relative to index	304	torsemide	<1.6%
Persons hospitalized with a COVID-19 diagnosis record or a SARS-CoV-2 positive test with no required prior observation	day 0 through 30 days relative to index	304	polyvinyl alcohol	<1.6%
Persons hospitalized with a COVID-19 diagnosis record or a SARS-CoV-2 positive test with no required prior observation	day 0 through 30 days relative to index	304	mupirocin	<1.6%
Persons hospitalized with a COVID-19 diagnosis record or a SARS-CoV-2 positive test with no required prior observation	day 0 through 30 days relative to index	304	Fructose	<1.6%
Persons hospitalized with a COVID-19 diagnosis record or a SARS-CoV-2 positive test with no required prior observation	day 0 through 30 days relative to index	304	hydrochlorothiazide	<1.6%
Persons hospitalized with a COVID-19 diagnosis record or a SARS-CoV-2 positive test with no required prior observation	day 0 through 30 days relative to index	304	Hydrocortisone	<1.6%
Persons hospitalized with a COVID-19 diagnosis record or a SARS-CoV-2 positive test with no required prior observation	day 0 through 30 days relative to index	304	sodium citrate	<1.6%
Persons hospitalized with a COVID-19 diagnosis record or a SARS-CoV-2 positive test with no required prior observation	day 0 through 30 days relative to index	304	Ketoconazole	<1.6%
Persons hospitalized with a COVID-19 diagnosis record or a SARS-CoV-2 positive test with no required prior observation	day 0 through 30 days relative to index	304	ketotifen	<1.6%
Persons hospitalized with a COVID-19 diagnosis record or a SARS-CoV-2 positive test with no required prior observation	day 0 through 30 days relative to index	304	Ursodeoxycholate	<1.6%
Persons hospitalized with a COVID-19 diagnosis record or a SARS-CoV-2 positive test with no required prior observation	day 0 through 30 days relative to index	304	Lidocaine	<1.6%
Persons hospitalized with a COVID-19 diagnosis record or a SARS-CoV-2 positive test with no required prior observation	day 0 through 30 days relative to index	304	loperamide	<1.6%
Persons hospitalized with a COVID-19 diagnosis record or a SARS-CoV-2 positive test with no required prior observation	day 0 through 30 days relative to index	304	Mannitol	<1.6%
Persons hospitalized with a COVID-19 diagnosis record or a SARS-CoV-2 positive test with no required prior observation	day 0 through 30 days relative to index	304	Finasteride	<1.6%
Persons hospitalized with a COVID-19 diagnosis record or a SARS-CoV-2 positive test with no required prior observation	day 0 through 30 days relative to index	304	Clindamycin	<1.6%
Persons hospitalized with a COVID-19 diagnosis record or a SARS-CoV-2 positive test with no required prior observation	day 0 through 30 days relative to index	304	Clotrimazole	<1.6%
Persons hospitalized with a COVID-19 diagnosis record or a SARS-CoV-2 positive test with no required prior observation	day 0 through 30 days relative to index	304	desloratadine	<1.6%
Persons hospitalized with a COVID-19 diagnosis record or a SARS-CoV-2 positive test with no required prior observation	day 0 through 30 days relative to index	304	tiotropium	<1.6%
Persons hospitalized with a COVID-19 diagnosis record or a SARS-CoV-2 positive test with no required prior observation	day 0 through 30 days relative to index	304	morphine	<1.6%
Persons hospitalized with a COVID-19 diagnosis record or a SARS-CoV-2 positive test with no required prior observation	day 0 through 30 days relative to index	304	Aspirin	<1.6%
Persons hospitalized with a COVID-19 diagnosis record or a SARS-CoV-2 positive test with no required prior observation	day 0 through 30 days relative to index	304	celecoxib	<1.6%
Persons hospitalized with a COVID-19 diagnosis record or a SARS-CoV-2 positive test with no required prior observation	day 0 through 30 days relative to index	304	Misoprostol	<1.6%
Persons hospitalized with a COVID-19 diagnosis record or a SARS-CoV-2 positive test with no required prior observation	day 0 through 30 days relative to index	304	promethazine	<1.6%
Persons hospitalized with a COVID-19 diagnosis record or a SARS-CoV-2 positive test with no required prior observation	day 0 through 30 days relative to index	304	Fentanyl	<1.6%
Persons hospitalized with a COVID-19 diagnosis record or a SARS-CoV-2 positive test with no required prior observation	day 0 through 30 days relative to index	304	Polysaccharide iron complex	<1.6%
Persons hospitalized with a COVID-19 diagnosis record or a SARS-CoV-2 positive test with no required prior observation	day 0 through 30 days relative to index	304	dalteparin	<1.6%
Persons hospitalized with a COVID-19 diagnosis record or a SARS-CoV-2 positive test with no required prior observation	day 0 through 30 days relative to index	304	filgrastim	<1.6%
Persons hospitalized with a COVID-19 diagnosis record or a SARS-CoV-2 positive test with no required prior observation	day 0 through 30 days relative to index	304	vitamin b 12	<1.6%
Persons hospitalized with a COVID-19 diagnosis record or a SARS-CoV-2 positive test with no required prior observation	day 0 through 30 days relative to index	304	valsartan	<1.6%
Persons hospitalized with a COVID-19 diagnosis record or a SARS-CoV-2 positive test with no required prior observation	day 0 through 30 days relative to index	304	Amiodarone	<1.6%
Persons hospitalized with a COVID-19 diagnosis record or a SARS-CoV-2 positive test with no required prior observation	day 0 through 30 days relative to index	304	telmisartan	<1.6%
Persons hospitalized with a COVID-19 diagnosis record or a SARS-CoV-2 positive test with no required prior observation	day 0 through 30 days relative to index	304	Digoxin	<1.6%
Persons hospitalized with a COVID-19 diagnosis record or a SARS-CoV-2 positive test with no required prior observation	day 0 through 30 days relative to index	304	Dopamine	<1.6%
Persons hospitalized with a COVID-19 diagnosis record or a SARS-CoV-2 positive test with no required prior observation	day 0 through 30 days relative to index	304	Bisoprolol	<1.6%
Persons hospitalized with a COVID-19 diagnosis record or a SARS-CoV-2 positive test with no required prior observation	day 0 through 30 days relative to index	304	Epinephrine	<1.6%
Persons hospitalized with a COVID-19 diagnosis record or a SARS-CoV-2 positive test with no required prior observation	day 0 through 30 days relative to index	304	Nitroglycerin	<1.6%
Persons hospitalized with a COVID-19 diagnosis record or a SARS-CoV-2 positive test with no required prior observation	day 0 through 30 days relative to index	304	phosphatidylcholine soybean	<1.6%
Persons hospitalized with a COVID-19 diagnosis record or a SARS-CoV-2 positive test with no required prior observation	day 0 through 30 days relative to index	304	isosorbide	<1.6%
Persons hospitalized with a COVID-19 diagnosis record or a SARS-CoV-2 positive test with no required prior observation	day 0 through 30 days relative to index	304	levothyroxine	<1.6%
Persons hospitalized with a COVID-19 diagnosis record or a SARS-CoV-2 positive test with no required prior observation	day 0 through 30 days relative to index	304	nateglinide	<1.6%
Persons hospitalized with a COVID-19 diagnosis record or a SARS-CoV-2 positive test with no required prior observation	day 0 through 30 days relative to index	304	Methimazole	<1.6%
Persons hospitalized with a COVID-19 diagnosis record or a SARS-CoV-2 positive test with no required prior observation	day 0 through 30 days relative to index	304	rosuvastatin	<1.6%
Persons hospitalized with a COVID-19 diagnosis record or a SARS-CoV-2 positive test with no required prior observation	day 0 through 30 days relative to index	304	repaglinide	<1.6%
Persons hospitalized with a COVID-19 diagnosis record or a SARS-CoV-2 positive test with no required prior observation	day 0 through 30 days relative to index	304	octreotide	<1.6%
Persons hospitalized with a COVID-19 diagnosis record or a SARS-CoV-2 positive test with no required prior observation	day 0 through 30 days relative to index	304	Simvastatin	<1.6%
Persons hospitalized with a COVID-19 diagnosis record or a SARS-CoV-2 positive test with no required prior observation	day 0 through 30 days relative to index	304	Levocarnitine	<1.6%
Persons hospitalized with a COVID-19 diagnosis record or a SARS-CoV-2 positive test with no required prior observation	day 0 through 30 days relative to index	304	sitagliptin	<1.6%
Persons hospitalized with a COVID-19 diagnosis record or a SARS-CoV-2 positive test with no required prior observation	day 0 through 30 days relative to index	304	Regular Insulin Human	<1.6%
Persons hospitalized with a COVID-19 diagnosis record or a SARS-CoV-2 positive test with no required prior observation	day 0 through 30 days relative to index	304	glimepiride	<1.6%
Persons hospitalized with a COVID-19 diagnosis record or a SARS-CoV-2 positive test with no required prior observation	day 0 through 30 days relative to index	304	Acyclovir	<1.6%
Persons hospitalized with a COVID-19 diagnosis record or a SARS-CoV-2 positive test with no required prior observation	day 0 through 30 days relative to index	304	Metronidazole	<1.6%
Persons hospitalized with a COVID-19 diagnosis record or a SARS-CoV-2 positive test with no required prior observation	day 0 through 30 days relative to index	304	Vancomycin	<1.6%
Persons hospitalized with a COVID-19 diagnosis record or a SARS-CoV-2 positive test with no required prior observation	day 0 through 30 days relative to index	304	voriconazole	<1.6%
Persons hospitalized with a COVID-19 diagnosis record or a SARS-CoV-2 positive test with no required prior observation	day 0 through 30 days relative to index	304	Caspofungin	<1.6%
Persons hospitalized with a COVID-19 diagnosis record or a SARS-CoV-2 positive test with no required prior observation	day 0 through 30 days relative to index	304	Norfloxacin	<1.6%
Persons hospitalized with a COVID-19 diagnosis record or a SARS-CoV-2 positive test with no required prior observation	day 0 through 30 days relative to index	304	tigecycline	<1.6%
Persons hospitalized with a COVID-19 diagnosis record or a SARS-CoV-2 positive test with no required prior observation	day 0 through 30 days relative to index	304	erythromycin	<1.6%
Persons hospitalized with a COVID-19 diagnosis record or a SARS-CoV-2 positive test with no required prior observation	day 0 through 30 days relative to index	304	Fluconazole	<1.6%
Persons hospitalized with a COVID-19 diagnosis record or a SARS-CoV-2 positive test with no required prior observation	day 0 through 30 days relative to index	304	Ganciclovir	<1.6%
Persons hospitalized with a COVID-19 diagnosis record or a SARS-CoV-2 positive test with no required prior observation	day 0 through 30 days relative to index	304	Hydroxychloroquine	<1.6%
Persons hospitalized with a COVID-19 diagnosis record or a SARS-CoV-2 positive test with no required prior observation	day 0 through 30 days relative to index	304	imipenem	<1.6%
Persons hospitalized with a COVID-19 diagnosis record or a SARS-CoV-2 positive test with no required prior observation	day 0 through 30 days relative to index	304	Cephradine	<1.6%
Persons hospitalized with a COVID-19 diagnosis record or a SARS-CoV-2 positive test with no required prior observation	day 0 through 30 days relative to index	304	cefixime	<1.6%
Persons hospitalized with a COVID-19 diagnosis record or a SARS-CoV-2 positive test with no required prior observation	day 0 through 30 days relative to index	304	Cilastatin	<1.6%
Persons hospitalized with a COVID-19 diagnosis record or a SARS-CoV-2 positive test with no required prior observation	day 0 through 30 days relative to index	304	rocuronium	<1.6%
Persons hospitalized with a COVID-19 diagnosis record or a SARS-CoV-2 positive test with no required prior observation	day 0 through 30 days relative to index	304	Trimetazidine	<1.6%
Persons hospitalized with a COVID-19 diagnosis record or a SARS-CoV-2 positive test with no required prior observation	day 0 through 30 days relative to index	304	bifidobacterium bifidum	<1.6%
Persons hospitalized with a COVID-19 diagnosis record or a SARS-CoV-2 positive test with no required prior observation	day 0 through 30 days relative to index	304	mecobalamin	<1.6%
Persons hospitalized with a COVID-19 diagnosis record or a SARS-CoV-2 positive test with no required prior observation	day 0 through 30 days relative to index	304	vitamin b complex	<1.6%
Persons hospitalized with a COVID-19 diagnosis record or a SARS-CoV-2 positive test with no required prior observation	day 0 through 30 days relative to index	304	mosapride	<1.6%
Persons hospitalized with a COVID-19 diagnosis record or a SARS-CoV-2 positive test with no required prior observation	day 0 through 30 days relative to index	304	remifentanil	<1.6%
Persons hospitalized with a COVID-19 diagnosis record or a SARS-CoV-2 positive test with no required prior observation	day 0 through 30 days relative to index	304	Benzbromarone	<1.6%
Persons hospitalized with a COVID-19 diagnosis record or a SARS-CoV-2 positive test with no required prior observation	day 0 through 30 days relative to index	304	deslanoside	<1.6%
Persons hospitalized with a COVID-19 diagnosis record or a SARS-CoV-2 positive test with no required prior observation	day 0 through 30 days relative to index	304	febuxostat	<1.6%
Persons hospitalized with a COVID-19 diagnosis record or a SARS-CoV-2 positive test with no required prior observation	day 0 through 30 days relative to index	304	Nitroprusside	<1.6%
Persons hospitalized with a COVID-19 diagnosis record or a SARS-CoV-2 positive test with no required prior observation	day 0 through 30 days relative to index	304	calcitriol	<1.6%
Persons hospitalized with a COVID-19 diagnosis record or a SARS-CoV-2 positive test with no required prior observation	day 0 through 30 days relative to index	304	phloroglucinol	<1.6%
Persons hospitalized with a COVID-19 diagnosis record or a SARS-CoV-2 positive test with no required prior observation	day 0 through 30 days relative to index	304	troxerutin	<1.6%
Persons hospitalized with a COVID-19 diagnosis record or a SARS-CoV-2 positive test with no required prior observation	day 0 through 30 days relative to index	304	Vitamin K 1	<1.6%
Persons hospitalized with a COVID-19 diagnosis record or a SARS-CoV-2 positive test with no required prior observation	day 0 through 30 days relative to index	304	posterior pituitary hormones	<1.6%
Persons hospitalized with a COVID-19 diagnosis record or a SARS-CoV-2 positive test with no required prior observation	day 0 through 30 days relative to index	304	ethamsylate	<1.6%
Persons hospitalized with a COVID-19 diagnosis record or a SARS-CoV-2 positive test with no required prior observation	day 0 through 30 days relative to index	304	Flunarizine	<1.6%
Persons hospitalized with a COVID-19 diagnosis record or a SARS-CoV-2 positive test with no required prior observation	day 0 through 30 days relative to index	304	dexmedetomidine	<1.6%
Persons hospitalized with a COVID-19 diagnosis record or a SARS-CoV-2 positive test with no required prior observation	day 0 through 30 days relative to index	304	gamma-oryzanol	<1.6%
Persons hospitalized with a COVID-19 diagnosis record or a SARS-CoV-2 positive test with no required prior observation	day 0 through 30 days relative to index	304	zinc gluconate	<1.6%
Persons hospitalized with a COVID-19 diagnosis record or a SARS-CoV-2 positive test with no required prior observation	day 0 through 30 days relative to index	304	Magnesium Sulfate	<1.6%
Persons hospitalized with a COVID-19 diagnosis record or a SARS-CoV-2 positive test with no required prior observation	day 0 through 30 days relative to index	304	cholecalciferol	<1.6%
Persons hospitalized with a COVID-19 diagnosis record or a SARS-CoV-2 positive test with no required prior observation	day 0 through 30 days relative to index	304	fenbufen	<1.6%
Persons hospitalized with a COVID-19 diagnosis record or a SARS-CoV-2 positive test with no required prior observation	day 0 through 30 days relative to index	304	chymotrypsin	<1.6%
Persons hospitalized with a COVID-19 diagnosis record or a SARS-CoV-2 positive test with no required prior observation	day 0 through 30 days relative to index	304	Folic Acid	<1.6%
Persons hospitalized with a COVID-19 diagnosis record or a SARS-CoV-2 positive test with no required prior observation	day 0 through 30 days relative to index	304	vildagliptin	<1.6%
Persons hospitalized with a COVID-19 diagnosis record or a SARS-CoV-2 positive test with no required prior observation	day 0 through 30 days relative to index	304	paraffin	<1.6%
Persons hospitalized with a COVID-19 diagnosis record or a SARS-CoV-2 positive test with no required prior observation	day 0 through 30 days relative to index	304	sodium	<1.6%
Persons hospitalized with a COVID-19 diagnosis record or a SARS-CoV-2 positive test with no required prior observation	day 0 through 30 days relative to index	304	Somatostatin	<1.6%
Persons hospitalized with a COVID-19 diagnosis record or a SARS-CoV-2 positive test with no required prior observation	day 0 through 30 days relative to index	304	Thiamine	<1.6%
Persons hospitalized with a COVID-19 diagnosis record or a SARS-CoV-2 positive test with no required prior observation	day 0 through 30 days relative to index	304	Corticosteroids for local oral treatment	<1.6%
Persons hospitalized with a COVID-19 diagnosis record or a SARS-CoV-2 positive test with no required prior observation	day 0 through 30 days relative to index	304	Prostaglandins	<1.6%
Persons hospitalized with a COVID-19 diagnosis record or a SARS-CoV-2 positive test with no required prior observation	day 0 through 30 days relative to index	304	drugs for functional gastrointestinal disorders	<1.6%
Persons hospitalized with a COVID-19 diagnosis record or a SARS-CoV-2 positive test with no required prior observation	day 0 through 30 days relative to index	304	Other drugs for functional gastrointestinal disorders	<1.6%
Persons hospitalized with a COVID-19 diagnosis record or a SARS-CoV-2 positive test with no required prior observation	day 0 through 30 days relative to index	304	belladonna and derivatives plain	<1.6%
Persons hospitalized with a COVID-19 diagnosis record or a SARS-CoV-2 positive test with no required prior observation	day 0 through 30 days relative to index	304	belladonna alkaloids tertiary amines	<1.6%
Persons hospitalized with a COVID-19 diagnosis record or a SARS-CoV-2 positive test with no required prior observation	day 0 through 30 days relative to index	304	Antiarrhythmics class III	<1.6%
Persons hospitalized with a COVID-19 diagnosis record or a SARS-CoV-2 positive test with no required prior observation	day 0 through 30 days relative to index	304	other cardiac preparations	<1.6%
Persons hospitalized with a COVID-19 diagnosis record or a SARS-CoV-2 positive test with no required prior observation	day 0 through 30 days relative to index	304	arteriolar smooth muscle agents acting on	<1.6%
Persons hospitalized with a COVID-19 diagnosis record or a SARS-CoV-2 positive test with no required prior observation	day 0 through 30 days relative to index	304	nitroferricyanide derivatives	<1.6%
Persons hospitalized with a COVID-19 diagnosis record or a SARS-CoV-2 positive test with no required prior observation	day 0 through 30 days relative to index	304	bile acids and derivatives	<1.6%
Persons hospitalized with a COVID-19 diagnosis record or a SARS-CoV-2 positive test with no required prior observation	day 0 through 30 days relative to index	304	Contact laxatives	<1.6%
Persons hospitalized with a COVID-19 diagnosis record or a SARS-CoV-2 positive test with no required prior observation	day 0 through 30 days relative to index	304	Enemas	<1.6%
Persons hospitalized with a COVID-19 diagnosis record or a SARS-CoV-2 positive test with no required prior observation	day 0 through 30 days relative to index	304	intestinal antiinfectives	<1.6%
Persons hospitalized with a COVID-19 diagnosis record or a SARS-CoV-2 positive test with no required prior observation	day 0 through 30 days relative to index	304	antibiotics	<1.6%
Persons hospitalized with a COVID-19 diagnosis record or a SARS-CoV-2 positive test with no required prior observation	day 0 through 30 days relative to index	304	Antipropulsives	<1.6%
Persons hospitalized with a COVID-19 diagnosis record or a SARS-CoV-2 positive test with no required prior observation	day 0 through 30 days relative to index	304	Insulins and analogues for injection intermediate-acting	<1.6%
Persons hospitalized with a COVID-19 diagnosis record or a SARS-CoV-2 positive test with no required prior observation	day 0 through 30 days relative to index	304	Sulfonylureas	<1.6%
Persons hospitalized with a COVID-19 diagnosis record or a SARS-CoV-2 positive test with no required prior observation	day 0 through 30 days relative to index	304	dipeptidyl peptidase 4 (dpp-4) inhibitors	<1.6%
Persons hospitalized with a COVID-19 diagnosis record or a SARS-CoV-2 positive test with no required prior observation	day 0 through 30 days relative to index	304	other blood glucose lowering drugs excl. insulins	<1.6%
Persons hospitalized with a COVID-19 diagnosis record or a SARS-CoV-2 positive test with no required prior observation	day 0 through 30 days relative to index	304	Vitamin D and analogues	<1.6%
Persons hospitalized with a COVID-19 diagnosis record or a SARS-CoV-2 positive test with no required prior observation	day 0 through 30 days relative to index	304	vitamin b1 plain and in combination with vitamin b6 and b12	<1.6%
Persons hospitalized with a COVID-19 diagnosis record or a SARS-CoV-2 positive test with no required prior observation	day 0 through 30 days relative to index	304	Vitamin B1 plain	<1.6%
Persons hospitalized with a COVID-19 diagnosis record or a SARS-CoV-2 positive test with no required prior observation	day 0 through 30 days relative to index	304	Zinc	<1.6%
Persons hospitalized with a COVID-19 diagnosis record or a SARS-CoV-2 positive test with no required prior observation	day 0 through 30 days relative to index	304	other alimentary tract and metabolism products	<1.6%
Persons hospitalized with a COVID-19 diagnosis record or a SARS-CoV-2 positive test with no required prior observation	day 0 through 30 days relative to index	304	Amino acids and derivatives	<1.6%
Persons hospitalized with a COVID-19 diagnosis record or a SARS-CoV-2 positive test with no required prior observation	day 0 through 30 days relative to index	304	Other antithrombotic agents	<1.6%
Persons hospitalized with a COVID-19 diagnosis record or a SARS-CoV-2 positive test with no required prior observation	day 0 through 30 days relative to index	304	vitamin k	<1.6%
Persons hospitalized with a COVID-19 diagnosis record or a SARS-CoV-2 positive test with no required prior observation	day 0 through 30 days relative to index	304	Other systemic hemostatics	<1.6%
Persons hospitalized with a COVID-19 diagnosis record or a SARS-CoV-2 positive test with no required prior observation	day 0 through 30 days relative to index	304	Iron trivalent oral preparations	<1.6%
Persons hospitalized with a COVID-19 diagnosis record or a SARS-CoV-2 positive test with no required prior observation	day 0 through 30 days relative to index	304	Vitamin B12 (cyanocobalamin and analogues)	<1.6%
Persons hospitalized with a COVID-19 diagnosis record or a SARS-CoV-2 positive test with no required prior observation	day 0 through 30 days relative to index	304	Folic acid and derivatives	<1.6%
Persons hospitalized with a COVID-19 diagnosis record or a SARS-CoV-2 positive test with no required prior observation	day 0 through 30 days relative to index	304	Thiazides plain	<1.6%
Persons hospitalized with a COVID-19 diagnosis record or a SARS-CoV-2 positive test with no required prior observation	day 0 through 30 days relative to index	304	vasoprotectives	<1.6%
Persons hospitalized with a COVID-19 diagnosis record or a SARS-CoV-2 positive test with no required prior observation	day 0 through 30 days relative to index	304	agents for treatment of hemorrhoids and anal fissures for topical use	<1.6%
Persons hospitalized with a COVID-19 diagnosis record or a SARS-CoV-2 positive test with no required prior observation	day 0 through 30 days relative to index	304	muscle relaxants	<1.6%
Persons hospitalized with a COVID-19 diagnosis record or a SARS-CoV-2 positive test with no required prior observation	day 0 through 30 days relative to index	304	bioflavonoids	<1.6%
Persons hospitalized with a COVID-19 diagnosis record or a SARS-CoV-2 positive test with no required prior observation	day 0 through 30 days relative to index	304	Anesthetics for topical use	<1.6%
Persons hospitalized with a COVID-19 diagnosis record or a SARS-CoV-2 positive test with no required prior observation	day 0 through 30 days relative to index	304	antipsoriatics	<1.6%
Persons hospitalized with a COVID-19 diagnosis record or a SARS-CoV-2 positive test with no required prior observation	day 0 through 30 days relative to index	304	antipsoriatics for topical use	<1.6%
Persons hospitalized with a COVID-19 diagnosis record or a SARS-CoV-2 positive test with no required prior observation	day 0 through 30 days relative to index	304	Other antipsoriatics for topical use	<1.6%
Persons hospitalized with a COVID-19 diagnosis record or a SARS-CoV-2 positive test with no required prior observation	day 0 through 30 days relative to index	304	Other antibiotics for topical use	<1.6%
Persons hospitalized with a COVID-19 diagnosis record or a SARS-CoV-2 positive test with no required prior observation	day 0 through 30 days relative to index	304	Antivirals	<1.6%
Persons hospitalized with a COVID-19 diagnosis record or a SARS-CoV-2 positive test with no required prior observation	day 0 through 30 days relative to index	304	Other chemotherapeutics	<1.6%
Persons hospitalized with a COVID-19 diagnosis record or a SARS-CoV-2 positive test with no required prior observation	day 0 through 30 days relative to index	304	corticosteroids dermatological preparations	<1.6%
Persons hospitalized with a COVID-19 diagnosis record or a SARS-CoV-2 positive test with no required prior observation	day 0 through 30 days relative to index	304	corticosteroids weak (group i)	<1.6%
Persons hospitalized with a COVID-19 diagnosis record or a SARS-CoV-2 positive test with no required prior observation	day 0 through 30 days relative to index	304	Corticosteroids moderately potent (group II)	<1.6%
Persons hospitalized with a COVID-19 diagnosis record or a SARS-CoV-2 positive test with no required prior observation	day 0 through 30 days relative to index	304	corticosteroids potent (group iii)	<1.6%
Persons hospitalized with a COVID-19 diagnosis record or a SARS-CoV-2 positive test with no required prior observation	day 0 through 30 days relative to index	304	anti-acne preparations	<1.6%
Persons hospitalized with a COVID-19 diagnosis record or a SARS-CoV-2 positive test with no required prior observation	day 0 through 30 days relative to index	304	anti-acne preparations for topical use	<1.6%
Persons hospitalized with a COVID-19 diagnosis record or a SARS-CoV-2 positive test with no required prior observation	day 0 through 30 days relative to index	304	Antiinfectives for treatment of acne	<1.6%
Persons hospitalized with a COVID-19 diagnosis record or a SARS-CoV-2 positive test with no required prior observation	day 0 through 30 days relative to index	304	drugs used in benign prostatic hypertrophy	<1.6%
Persons hospitalized with a COVID-19 diagnosis record or a SARS-CoV-2 positive test with no required prior observation	day 0 through 30 days relative to index	304	alpha-adrenoreceptor antagonists	<1.6%
Persons hospitalized with a COVID-19 diagnosis record or a SARS-CoV-2 positive test with no required prior observation	day 0 through 30 days relative to index	304	testosterone-5-alpha reductase inhibitors	<1.6%
Persons hospitalized with a COVID-19 diagnosis record or a SARS-CoV-2 positive test with no required prior observation	day 0 through 30 days relative to index	304	pituitary and hypothalamic hormones and analogues	<1.6%
Persons hospitalized with a COVID-19 diagnosis record or a SARS-CoV-2 positive test with no required prior observation	day 0 through 30 days relative to index	304	hypothalamic hormones	<1.6%
Persons hospitalized with a COVID-19 diagnosis record or a SARS-CoV-2 positive test with no required prior observation	day 0 through 30 days relative to index	304	Somatostatin and analogues	<1.6%
Persons hospitalized with a COVID-19 diagnosis record or a SARS-CoV-2 positive test with no required prior observation	day 0 through 30 days relative to index	304	Thyroid hormones	<1.6%
Persons hospitalized with a COVID-19 diagnosis record or a SARS-CoV-2 positive test with no required prior observation	day 0 through 30 days relative to index	304	Sulfur-containing imidazole derivatives	<1.6%
Persons hospitalized with a COVID-19 diagnosis record or a SARS-CoV-2 positive test with no required prior observation	day 0 through 30 days relative to index	304	Tetracyclines	<1.6%
Persons hospitalized with a COVID-19 diagnosis record or a SARS-CoV-2 positive test with no required prior observation	day 0 through 30 days relative to index	304	First-generation cephalosporins	<1.6%
Persons hospitalized with a COVID-19 diagnosis record or a SARS-CoV-2 positive test with no required prior observation	day 0 through 30 days relative to index	304	lincosamides	<1.6%
Persons hospitalized with a COVID-19 diagnosis record or a SARS-CoV-2 positive test with no required prior observation	day 0 through 30 days relative to index	304	imidazole derivatives	<1.6%
Persons hospitalized with a COVID-19 diagnosis record or a SARS-CoV-2 positive test with no required prior observation	day 0 through 30 days relative to index	304	Triazole derivatives	<1.6%
Persons hospitalized with a COVID-19 diagnosis record or a SARS-CoV-2 positive test with no required prior observation	day 0 through 30 days relative to index	304	Other antimycotics for systemic use	<1.6%
Persons hospitalized with a COVID-19 diagnosis record or a SARS-CoV-2 positive test with no required prior observation	day 0 through 30 days relative to index	304	Nucleosides and nucleotides excl. reverse transcriptase inhibitors	<1.6%
Persons hospitalized with a COVID-19 diagnosis record or a SARS-CoV-2 positive test with no required prior observation	day 0 through 30 days relative to index	304	Anesthetics local	<1.6%
Persons hospitalized with a COVID-19 diagnosis record or a SARS-CoV-2 positive test with no required prior observation	day 0 through 30 days relative to index	304	anticholinergics	<1.6%
Persons hospitalized with a COVID-19 diagnosis record or a SARS-CoV-2 positive test with no required prior observation	day 0 through 30 days relative to index	304	phenothiazine derivatives	<1.6%
Persons hospitalized with a COVID-19 diagnosis record or a SARS-CoV-2 positive test with no required prior observation	day 0 through 30 days relative to index	304	Sympathomimetics in glaucoma therapy	<1.6%
Persons hospitalized with a COVID-19 diagnosis record or a SARS-CoV-2 positive test with no required prior observation	day 0 through 30 days relative to index	304	Colony stimulating factors	<1.6%
Persons hospitalized with a COVID-19 diagnosis record or a SARS-CoV-2 positive test with no required prior observation	day 0 through 30 days relative to index	304	coxibs	<1.6%
Persons hospitalized with a COVID-19 diagnosis record or a SARS-CoV-2 positive test with no required prior observation	day 0 through 30 days relative to index	304	muscle relaxants peripherally acting agents	<1.6%
Persons hospitalized with a COVID-19 diagnosis record or a SARS-CoV-2 positive test with no required prior observation	day 0 through 30 days relative to index	304	Other quaternary ammonium compounds	<1.6%
Persons hospitalized with a COVID-19 diagnosis record or a SARS-CoV-2 positive test with no required prior observation	day 0 through 30 days relative to index	304	Preparations inhibiting uric acid production	<1.6%
Persons hospitalized with a COVID-19 diagnosis record or a SARS-CoV-2 positive test with no required prior observation	day 0 through 30 days relative to index	304	Preparations increasing uric acid excretion	<1.6%
Persons hospitalized with a COVID-19 diagnosis record or a SARS-CoV-2 positive test with no required prior observation	day 0 through 30 days relative to index	304	other drugs for disorders of the musculo-skeletal system	<1.6%
Persons hospitalized with a COVID-19 diagnosis record or a SARS-CoV-2 positive test with no required prior observation	day 0 through 30 days relative to index	304	anesthetics general	<1.6%
Persons hospitalized with a COVID-19 diagnosis record or a SARS-CoV-2 positive test with no required prior observation	day 0 through 30 days relative to index	304	Opioid anesthetics	<1.6%
Persons hospitalized with a COVID-19 diagnosis record or a SARS-CoV-2 positive test with no required prior observation	day 0 through 30 days relative to index	304	other general anesthetics	<1.6%
Persons hospitalized with a COVID-19 diagnosis record or a SARS-CoV-2 positive test with no required prior observation	day 0 through 30 days relative to index	304	Amides	<1.6%
Persons hospitalized with a COVID-19 diagnosis record or a SARS-CoV-2 positive test with no required prior observation	day 0 through 30 days relative to index	304	natural opium alkaloids	<1.6%
Persons hospitalized with a COVID-19 diagnosis record or a SARS-CoV-2 positive test with no required prior observation	day 0 through 30 days relative to index	304	phenylpiperidine derivatives	<1.6%
Persons hospitalized with a COVID-19 diagnosis record or a SARS-CoV-2 positive test with no required prior observation	day 0 through 30 days relative to index	304	salicylic acid and derivatives	<1.6%
Persons hospitalized with a COVID-19 diagnosis record or a SARS-CoV-2 positive test with no required prior observation	day 0 through 30 days relative to index	304	fatty acid derivatives	<1.6%
Persons hospitalized with a COVID-19 diagnosis record or a SARS-CoV-2 positive test with no required prior observation	day 0 through 30 days relative to index	304	Diazepines oxazepines thiazepines and oxepines oxazepines	<1.6%
Persons hospitalized with a COVID-19 diagnosis record or a SARS-CoV-2 positive test with no required prior observation	day 0 through 30 days relative to index	304	Other hypnotics and sedatives	<1.6%
Persons hospitalized with a COVID-19 diagnosis record or a SARS-CoV-2 positive test with no required prior observation	day 0 through 30 days relative to index	304	selective serotonin reuptake inhibitors	<1.6%
Persons hospitalized with a COVID-19 diagnosis record or a SARS-CoV-2 positive test with no required prior observation	day 0 through 30 days relative to index	304	Other antidepressants	<1.6%
Persons hospitalized with a COVID-19 diagnosis record or a SARS-CoV-2 positive test with no required prior observation	day 0 through 30 days relative to index	304	other nervous system drugs	<1.6%
Persons hospitalized with a COVID-19 diagnosis record or a SARS-CoV-2 positive test with no required prior observation	day 0 through 30 days relative to index	304	Antivertigo preparations	<1.6%
Persons hospitalized with a COVID-19 diagnosis record or a SARS-CoV-2 positive test with no required prior observation	day 0 through 30 days relative to index	304	nitroimidazole derivatives	<1.6%
Persons hospitalized with a COVID-19 diagnosis record or a SARS-CoV-2 positive test with no required prior observation	day 0 through 30 days relative to index	304	mydriatics and cycloplegics	<1.6%
Persons hospitalized with a COVID-19 diagnosis record or a SARS-CoV-2 positive test with no required prior observation	day 0 through 30 days relative to index	304	Other antiallergics	<1.6%
Persons hospitalized with a COVID-19 diagnosis record or a SARS-CoV-2 positive test with no required prior observation	day 0 through 30 days relative to index	304	clostridium butyricum	<1.6%
Persons hospitalized with a COVID-19 diagnosis record or a SARS-CoV-2 positive test with no required prior observation	day 0 through 30 days relative to index	304	rivaroxaban	<1.6%
Persons hospitalized with a COVID-19 diagnosis record or a SARS-CoV-2 positive test with no required prior observation	day 0 through 30 days relative to index	304	allicin	<1.6%
Persons hospitalized with a COVID-19 diagnosis record or a SARS-CoV-2 positive test with no required prior observation	day 0 through 30 days relative to index	304	voglibose	<1.6%
Persons hospitalized with a COVID-19 diagnosis record or a SARS-CoV-2 positive test with no required prior observation	day 0 through 30 days relative to index	304	erythropoietin	<1.6%
Persons hospitalized with a COVID-19 diagnosis record or a SARS-CoV-2 positive test with no required prior observation	day 0 through 30 days relative to index	304	hemocoagulase	<1.6%
Persons hospitalized with a COVID-19 diagnosis record or a SARS-CoV-2 positive test with no required prior observation	day 0 through 30 days relative to index	304	hydroxyethyl starch 130-0.4	<1.6%
Persons hospitalized with a COVID-19 diagnosis record or a SARS-CoV-2 positive test with no required prior observation	day 0 through 30 days relative to index	304	Direct factor Xa inhibitors	<1.6%
Persons hospitalized with a COVID-19 diagnosis record or a SARS-CoV-2 positive test with no required prior observation	day 0 through 30 days relative to index	304	gastrodiae rhizoma	<1.6%
Persons hospitalized with a COVID-19 diagnosis record or a SARS-CoV-2 positive test with no required prior observation	day 0 through 30 days relative to index	304	glucuronolactone	<1.6%
